# Supplementary material for: Quantitative Autofluorescence Imaging of Oral Mucosa and Lesions: A Proof-of-Concept Study
Source: Diagnostics (Basel). 2026 Mar 13;16(6):857. doi: 10.3390/diagnostics16060857 (PMC13025469; doi:10.3390/diagnostics16060857)
Supplement: Supplementary file 1 [file diagnostics-16-00857-s001.zip]

Archive with 1 entries (1 files):
- diagnostics-3932114-supplementary.pdf
